# Supplementary material for: ﻿Diversity and larval leaf-mining habits of Japanese jewel beetles of the tribe Tracheini (Coleoptera, Buprestidae)
Source: Zookeys. 2023 Mar 29;1156:133–58. doi: 10.3897/zookeys.1156.97768 (PMC10206759; doi:10.3897/zookeys.1156.97768)
Supplement: XML Treatment for Habroloma elaeocarpusi [file zookeys.1156.97768-treatment1.xml]

<!DOCTYPE tp:taxon-treatment
  PUBLIC "-//TaxonX//DTD Taxonomic Treatment Publishing DTD v0 20100105//EN" "tax-treatment-NSO.dtd">
<tp:taxon-treatment xmlns:tp="http://www.plazi.org/taxpub"><tp:treatment-meta><kwd-group><label>Taxon classification</label><kwd>
                <named-content content-type="kingdom">Animalia</named-content>
              </kwd><kwd>
                <named-content content-type="order">Coleoptera</named-content>
              </kwd><kwd>
                <named-content content-type="family">Buprestidae</named-content>
              </kwd></kwd-group><mixed-citation publication-type="journal"><person-group><name><surname>Kato</surname><given-names>Makoto</given-names></name><name><surname>Kawakita</surname><given-names>Atsushi</given-names></name></person-group><article-title>﻿Diversity and larval leaf-mining habits of Japanese jewel beetles of the tribe <tp:taxon-name><tp:taxon-name-part taxon-name-part-type="tribe">Tracheini</tp:taxon-name-part></tp:taxon-name> (<tp:taxon-name><tp:taxon-name-part taxon-name-part-type="order">Coleoptera</tp:taxon-name-part></tp:taxon-name>, <tp:taxon-name><tp:taxon-name-part taxon-name-part-type="family">Buprestidae</tp:taxon-name-part></tp:taxon-name>)</article-title><source>Zookeys</source><day>29</day><month>03</month><year>2023</year><volume>1156</volume><fpage>133</fpage><lpage>158</lpage><pub-id pub-id-type="doi">10.3897/zookeys.1156.97768</pub-id></mixed-citation></tp:treatment-meta><tp:nomenclature><label>﻿</label><tp:taxon-name>
              <object-id xmlns:xlink="http://www.w3.org/1999/xlink" content-type="arpha" xlink:type="simple">EBB90B02-CB04-5F63-B910-5B648D61476B</object-id>
              <tp:taxon-name-part taxon-name-part-type="genus" reg="Habroloma">Habroloma</tp:taxon-name-part>
              <tp:taxon-name-part taxon-name-part-type="species" reg="elaeocarpusi">elaeocarpusi</tp:taxon-name-part>
              <object-id xmlns:xlink="http://www.w3.org/1999/xlink" content-type="zoobank" xlink:type="simple">https://zoobank.org/13395C99-4CB0-48AB-8BAA-5BA2C4799DEF</object-id>
            </tp:taxon-name><tp:taxon-status xmlns:xlink="http://www.w3.org/1999/xlink" xlink:type="simple">sp. nov.</tp:taxon-status><xref ref-type="fig" rid="F1">Figs 1D</xref><xref ref-type="fig" rid="F2">, 2D</xref><xref ref-type="fig" rid="F3">, 3D, K–M</xref></tp:nomenclature><tp:treatment-sec sec-type="material" id="SECID0E6VAE"><title>Material examined.</title><p><bold><italic>Holotype</italic></bold>: Japan: ♂ (MK-BP-a327), Mt. Osuzu, Tsuno-cho, Miyazaki Pref. (<named-content xmlns:xlink="http://www.w3.org/1999/xlink" content-type="dwc:verbatimCoordinates" xlink:type="simple"><named-content content-type="geo-json" specific-use="{&#34;type&#34;:&#34;Point&#34;,&#34;coordinates&#34;:[131.471000,32.262000]}" id="NCID0ENWAE" xlink:type="simple">32.262°N, 131.471°E</named-content></named-content>, 230 m above sea level), 14-VII-2021 (as larva on <italic><tp:taxon-name><tp:taxon-name-part taxon-name-part-type="genus" reg="Elaeocarpus">Elaeocarpus</tp:taxon-name-part><tp:taxon-name-part taxon-name-part-type="species" reg="japonicus">japonicus</tp:taxon-name-part></tp:taxon-name></italic>), emerged on 27-VII-2021, NSMT-I-C-200265.</p><p><bold><italic>Paratypes</italic></bold>: Japan: 1♂(MK-BP-a360), same data as holotype, emerged on 30-VII-2021, NSMT-I-C-200266; 1♀ (MK-BP-k35), Isso, Yakushima-cho, Yaku Island (<named-content xmlns:xlink="http://www.w3.org/1999/xlink" content-type="dwc:verbatimCoordinates" xlink:type="simple"><named-content content-type="geo-json" specific-use="{&#34;type&#34;:&#34;Point&#34;,&#34;coordinates&#34;:[130.472000,30.440000]}" id="NCID0EHXAE" xlink:type="simple">30.440°N, 130.472°E</named-content></named-content>, 60 m above sea level), 11-VI-1993 (as larva on <italic><tp:taxon-name><tp:taxon-name-part taxon-name-part-type="genus" reg="Elaeocarpus">Elaeocarpus</tp:taxon-name-part><tp:taxon-name-part taxon-name-part-type="species" reg="japonicus">japonicus</tp:taxon-name-part></tp:taxon-name></italic>), emerged on 26-VI-1993, NSMT-I-C-200267.</p></tp:treatment-sec><tp:treatment-sec sec-type="material" id="SECID0EXXAE"><title>Other material.</title><p>Japan: 2♂2♀, same data as holotype, emerged on 27-VII–2-VIII-2021.</p></tp:treatment-sec><tp:treatment-sec sec-type="diagnosis" id="SECID0E3XAE"><title>Diagnosis.</title><p>A small wedge-shaped species (length 3.1–3.3 mm) having pronotum with posterior margin trisinuate. Elytra rather flattened, ornamentation consisting of white pubescence; on posterior half with three transverse bands, anterior one obliquely zigzag, two posterior ones transversely straight. Male genitalia with slender tegmen with paramere setiferous on anterior margin and slender pennis with rounded apex. Larvae mine leaves of <italic><tp:taxon-name><tp:taxon-name-part taxon-name-part-type="genus" reg="Elaeocarpus">Elaeocarpus</tp:taxon-name-part><tp:taxon-name-part taxon-name-part-type="species" reg="japonicus">japonicus</tp:taxon-name-part></tp:taxon-name></italic>.</p></tp:treatment-sec><tp:treatment-sec sec-type="description" id="SECID0ENYAE"><title>Description.</title><p><bold>Adult male</bold>: (Figs <xref ref-type="fig" rid="F1">1D</xref>, <xref ref-type="fig" rid="F2">2D</xref>, <xref ref-type="fig" rid="F3">3D</xref>) <bold><italic>Body</italic></bold> somewhat wedge-shaped and attenuated posteriorly; above entirely black-aeneous; body beneath, legs, and antennae black, with a very slight aeneous tinge, except tarsal lamellae brownish.</p><fig id="F1" position="float" orientation="portrait"><object-id xmlns:xlink="http://www.w3.org/1999/xlink" content-type="doi" xlink:type="simple">10.3897/zookeys.1156.97768.figure1</object-id><object-id xmlns:xlink="http://www.w3.org/1999/xlink" content-type="arpha" xlink:type="simple">7371B56F-CD9E-5F4C-B613-FC5577D653E7</object-id><label>Figure 1.</label><caption><p><italic><tp:taxon-name><tp:taxon-name-part taxon-name-part-type="genus" reg="Habroloma">Habroloma</tp:taxon-name-part></tp:taxon-name></italic> species of Japan, adult dorsal views <bold>A</bold><italic><tp:taxon-name><tp:taxon-name-part taxon-name-part-type="genus" reg="Habroloma">H.</tp:taxon-name-part><tp:taxon-name-part taxon-name-part-type="species" reg="liukiuense">liukiuense</tp:taxon-name-part></tp:taxon-name></italic><bold>B</bold><italic><tp:taxon-name><tp:taxon-name-part taxon-name-part-type="genus" reg="Habroloma">H.</tp:taxon-name-part><tp:taxon-name-part taxon-name-part-type="species" reg="eximium">eximium</tp:taxon-name-part><tp:taxon-name-part taxon-name-part-type="subspecies" reg="eupoetum">eupoetum</tp:taxon-name-part></tp:taxon-name></italic><bold>C</bold><italic><tp:taxon-name><tp:taxon-name-part taxon-name-part-type="genus" reg="Habroloma">H.</tp:taxon-name-part><tp:taxon-name-part taxon-name-part-type="species" reg="griseonigrum">griseonigrum</tp:taxon-name-part></tp:taxon-name></italic><bold>D</bold><italic><tp:taxon-name><tp:taxon-name-part taxon-name-part-type="genus" reg="Habroloma">H.</tp:taxon-name-part><tp:taxon-name-part taxon-name-part-type="species" reg="elaeocarpusi">elaeocarpusi</tp:taxon-name-part></tp:taxon-name></italic><bold>E</bold><italic><tp:taxon-name><tp:taxon-name-part taxon-name-part-type="genus" reg="Habroloma">H.</tp:taxon-name-part><tp:taxon-name-part taxon-name-part-type="species" reg="lewisii">lewisii</tp:taxon-name-part></tp:taxon-name></italic><bold>F</bold><italic><tp:taxon-name><tp:taxon-name-part taxon-name-part-type="genus" reg="Habroloma">H.</tp:taxon-name-part><tp:taxon-name-part taxon-name-part-type="species" reg="taxillusi">taxillusi</tp:taxon-name-part></tp:taxon-name></italic><bold>G</bold><italic><tp:taxon-name><tp:taxon-name-part taxon-name-part-type="genus" reg="Habroloma">H.</tp:taxon-name-part><tp:taxon-name-part taxon-name-part-type="species" reg="nixilla">nixilla</tp:taxon-name-part><tp:taxon-name-part taxon-name-part-type="subspecies" reg="insulicola">insulicola</tp:taxon-name-part></tp:taxon-name></italic><bold>H</bold><italic><tp:taxon-name><tp:taxon-name-part taxon-name-part-type="genus" reg="Habroloma">H.</tp:taxon-name-part><tp:taxon-name-part taxon-name-part-type="species" reg="yuasai">yuasai</tp:taxon-name-part></tp:taxon-name></italic><bold>I</bold><italic><tp:taxon-name><tp:taxon-name-part taxon-name-part-type="genus" reg="Habroloma">H.</tp:taxon-name-part><tp:taxon-name-part taxon-name-part-type="species" reg="marginicolle">marginicolle</tp:taxon-name-part></tp:taxon-name></italic><bold>J</bold><italic><tp:taxon-name><tp:taxon-name-part taxon-name-part-type="genus" reg="Habroloma">H.</tp:taxon-name-part><tp:taxon-name-part taxon-name-part-type="species" reg="subbicorne">subbicorne</tp:taxon-name-part></tp:taxon-name></italic><bold>K</bold><italic><tp:taxon-name><tp:taxon-name-part taxon-name-part-type="genus" reg="Habroloma">H.</tp:taxon-name-part><tp:taxon-name-part taxon-name-part-type="species" reg="atronitidum">atronitidum</tp:taxon-name-part></tp:taxon-name></italic>. Scale bar: 1 mm.</p></caption><graphic xmlns:xlink="http://www.w3.org/1999/xlink" xlink:href="zookeys-1156-133_article-97768__-g001.jpg" position="float" orientation="portrait" xlink:type="simple" id="oo_831310.jpg"><uri content-type="original_file" xlink:type="simple">https://binary.pensoft.net/fig/831310</uri></graphic></fig><fig id="F2" position="float" orientation="portrait"><object-id xmlns:xlink="http://www.w3.org/1999/xlink" content-type="doi" xlink:type="simple">10.3897/zookeys.1156.97768.figure2</object-id><object-id xmlns:xlink="http://www.w3.org/1999/xlink" content-type="arpha" xlink:type="simple">A95BB279-1F64-57DB-B208-9EB879938CB4</object-id><label>Figure 2.</label><caption><p><italic><tp:taxon-name><tp:taxon-name-part taxon-name-part-type="genus" reg="Habroloma">Habroloma</tp:taxon-name-part></tp:taxon-name></italic> species of Japan, adult lateral views <bold>A</bold><italic><tp:taxon-name><tp:taxon-name-part taxon-name-part-type="genus" reg="Habroloma">H.</tp:taxon-name-part><tp:taxon-name-part taxon-name-part-type="species" reg="liukiuense">liukiuense</tp:taxon-name-part></tp:taxon-name></italic><bold>B</bold><italic><tp:taxon-name><tp:taxon-name-part taxon-name-part-type="genus" reg="Habroloma">H.</tp:taxon-name-part><tp:taxon-name-part taxon-name-part-type="species" reg="eximium">eximium</tp:taxon-name-part><tp:taxon-name-part taxon-name-part-type="subspecies" reg="eupoetum">eupoetum</tp:taxon-name-part></tp:taxon-name></italic><bold>C</bold><italic><tp:taxon-name><tp:taxon-name-part taxon-name-part-type="genus" reg="Habroloma">H.</tp:taxon-name-part><tp:taxon-name-part taxon-name-part-type="species" reg="griseonigrum">griseonigrum</tp:taxon-name-part></tp:taxon-name></italic><bold>D</bold><italic><tp:taxon-name><tp:taxon-name-part taxon-name-part-type="genus" reg="Habroloma">H.</tp:taxon-name-part><tp:taxon-name-part taxon-name-part-type="species" reg="elaeocarpusi">elaeocarpusi</tp:taxon-name-part></tp:taxon-name></italic><bold>E</bold><italic><tp:taxon-name><tp:taxon-name-part taxon-name-part-type="genus" reg="Habroloma">H.</tp:taxon-name-part><tp:taxon-name-part taxon-name-part-type="species" reg="lewisii">lewisii</tp:taxon-name-part></tp:taxon-name></italic><bold>F</bold><italic><tp:taxon-name><tp:taxon-name-part taxon-name-part-type="genus" reg="Habroloma">H.</tp:taxon-name-part><tp:taxon-name-part taxon-name-part-type="species" reg="taxillusi">taxillusi</tp:taxon-name-part></tp:taxon-name></italic><bold>G</bold><italic><tp:taxon-name><tp:taxon-name-part taxon-name-part-type="genus" reg="Habroloma">H.</tp:taxon-name-part><tp:taxon-name-part taxon-name-part-type="species" reg="nixilla">nixilla</tp:taxon-name-part><tp:taxon-name-part taxon-name-part-type="subspecies" reg="insulicola">insulicola</tp:taxon-name-part></tp:taxon-name></italic><bold>H</bold><italic><tp:taxon-name><tp:taxon-name-part taxon-name-part-type="genus" reg="Habroloma">H.</tp:taxon-name-part><tp:taxon-name-part taxon-name-part-type="species" reg="yuasai">yuasai</tp:taxon-name-part></tp:taxon-name></italic><bold>I</bold><italic><tp:taxon-name><tp:taxon-name-part taxon-name-part-type="genus" reg="Habroloma">H.</tp:taxon-name-part><tp:taxon-name-part taxon-name-part-type="species" reg="marginicolle">marginicolle</tp:taxon-name-part></tp:taxon-name></italic><bold>J</bold><italic><tp:taxon-name><tp:taxon-name-part taxon-name-part-type="genus" reg="Habroloma">H.</tp:taxon-name-part><tp:taxon-name-part taxon-name-part-type="species" reg="subbicorne">subbicorne</tp:taxon-name-part></tp:taxon-name></italic>. Scale bar: 1 mm.</p></caption><graphic xmlns:xlink="http://www.w3.org/1999/xlink" xlink:href="zookeys-1156-133_article-97768__-g002.jpg" position="float" orientation="portrait" xlink:type="simple" id="oo_831311.jpg"><uri content-type="original_file" xlink:type="simple">https://binary.pensoft.net/fig/831311</uri></graphic></fig><fig id="F3" position="float" orientation="portrait"><object-id xmlns:xlink="http://www.w3.org/1999/xlink" content-type="doi" xlink:type="simple">10.3897/zookeys.1156.97768.figure3</object-id><object-id xmlns:xlink="http://www.w3.org/1999/xlink" content-type="arpha" xlink:type="simple">7B0FF792-D800-563E-8145-FA01AFB094A8</object-id><label>Figure 3.</label><caption><p><italic><tp:taxon-name><tp:taxon-name-part taxon-name-part-type="genus" reg="Habroloma">Habroloma</tp:taxon-name-part></tp:taxon-name></italic> species of Japan, adult ventral views (<bold>A–J</bold>) and male genitalia of <italic><tp:taxon-name><tp:taxon-name-part taxon-name-part-type="genus" reg="Habroloma">H.</tp:taxon-name-part><tp:taxon-name-part taxon-name-part-type="species" reg="elaeocarpusi">elaeocarpusi</tp:taxon-name-part></tp:taxon-name></italic> (<bold>K–M</bold>). <bold>A</bold><italic><tp:taxon-name><tp:taxon-name-part taxon-name-part-type="genus" reg="Habroloma">H.</tp:taxon-name-part><tp:taxon-name-part taxon-name-part-type="species" reg="liukiuense">liukiuense</tp:taxon-name-part></tp:taxon-name></italic><bold>B</bold><italic><tp:taxon-name><tp:taxon-name-part taxon-name-part-type="genus" reg="Habroloma">H.</tp:taxon-name-part><tp:taxon-name-part taxon-name-part-type="species" reg="eximium">eximium</tp:taxon-name-part><tp:taxon-name-part taxon-name-part-type="subspecies" reg="eupoetum">eupoetum</tp:taxon-name-part></tp:taxon-name></italic><bold>C</bold><italic><tp:taxon-name><tp:taxon-name-part taxon-name-part-type="genus" reg="Habroloma">H.</tp:taxon-name-part><tp:taxon-name-part taxon-name-part-type="species" reg="griseonigrum">griseonigrum</tp:taxon-name-part></tp:taxon-name></italic><bold>D</bold><italic><tp:taxon-name><tp:taxon-name-part taxon-name-part-type="genus" reg="Habroloma">H.</tp:taxon-name-part><tp:taxon-name-part taxon-name-part-type="species" reg="elaeocarpusi">elaeocarpusi</tp:taxon-name-part></tp:taxon-name></italic><bold>E</bold><italic><tp:taxon-name><tp:taxon-name-part taxon-name-part-type="genus" reg="Habroloma">H.</tp:taxon-name-part><tp:taxon-name-part taxon-name-part-type="species" reg="lewisii">lewisii</tp:taxon-name-part></tp:taxon-name></italic><bold>F</bold><italic><tp:taxon-name><tp:taxon-name-part taxon-name-part-type="genus" reg="Habroloma">H.</tp:taxon-name-part><tp:taxon-name-part taxon-name-part-type="species" reg="taxillusi">taxillusi</tp:taxon-name-part></tp:taxon-name></italic><bold>G</bold><italic><tp:taxon-name><tp:taxon-name-part taxon-name-part-type="genus" reg="Habroloma">H.</tp:taxon-name-part><tp:taxon-name-part taxon-name-part-type="species" reg="nixilla">nixilla</tp:taxon-name-part><tp:taxon-name-part taxon-name-part-type="subspecies" reg="insulicola">insulicola</tp:taxon-name-part></tp:taxon-name></italic><bold>H</bold><italic><tp:taxon-name><tp:taxon-name-part taxon-name-part-type="genus" reg="Habroloma">H.</tp:taxon-name-part><tp:taxon-name-part taxon-name-part-type="species" reg="yuasai">yuasai</tp:taxon-name-part></tp:taxon-name></italic><bold>I</bold><italic><tp:taxon-name><tp:taxon-name-part taxon-name-part-type="genus" reg="Habroloma">H.</tp:taxon-name-part><tp:taxon-name-part taxon-name-part-type="species" reg="marginicolle">marginicolle</tp:taxon-name-part></tp:taxon-name></italic><bold>J</bold><italic><tp:taxon-name><tp:taxon-name-part taxon-name-part-type="genus" reg="Habroloma">H.</tp:taxon-name-part><tp:taxon-name-part taxon-name-part-type="species" reg="subbicorne">subbicorne</tp:taxon-name-part></tp:taxon-name></italic><bold>K, L</bold> lateral and ventral views of tegmen, pennis and sternite IX <bold>M</bold> tergite VIII. Scale bars 1 mm (<bold>A–J</bold>); 0.5 mm (<bold>K–M</bold>).</p></caption><graphic xmlns:xlink="http://www.w3.org/1999/xlink" xlink:href="zookeys-1156-133_article-97768__-g003.jpg" position="float" orientation="portrait" xlink:type="simple" id="oo_831312.jpg"><uri content-type="original_file" xlink:type="simple">https://binary.pensoft.net/fig/831312</uri></graphic></fig><p><bold><italic>Head</italic></bold>, seen from above, transverse, broadly and sharply excavated between the eyes, with the inferior rim of the eyes strongly and rather suddenly produced; frons with the median impression distinct; fovea just above each antennal cavity obsolete and indistinct; surface rather smooth, sparsely scattering laterally with traces of variolate and ocellate punctures, and sparsely clothed with whitish recumbent hairs; clypeal suture transverse, somewhat arcuate exteriorly; clypeus transverse, ~ 2.6× as wide as long, with the anterior margin somewhat arcuately emarginate; antennal cavities surrounded posteriorly with elevated carina; antennae short and compact, with the third segment ~ 1.5× as long as the fourth, with apical five segments serrated.</p><p><bold><italic>Pronotum</italic></bold> transverse, widest just before the base, distinctly wider than elytra, and ~ 3.2× as wide as long; sides slightly but distinctly expanded just before the base, then crescent-shaped and strongly attenuated to the anterior angles, which are acute and strongly produced in dorsal aspect; anterior margin deeply, broadly and arcuately emarginate; posterior margin trisinuate, produced and subtruncate, narrowly and slightly emarginate just before scutellum; posterior angles acute and produced posteriorly; disk dilated laterally, broadly and obsoletely depressed at the anterior half of the lateral dilation on each side, but without fovea, and obsoletely impressed along the basal lobe causing the middle of the disk to be somewhat convex; surface lustrous, punctured with traces of large, obsolete, shallow, somewhat ocellate punctures, and sparsely clothed with whitish hairs. Scutellum smooth and triangular.</p><p><bold><italic>Elytra</italic></bold> rather deplanate, widest at the base, ~ 1.3× as long as wide and ~ 4.3× as long as pronotum; sides feebly sinuate and narrowed or subparallel to the anterior 2/5, and then arcuately attenuated to the apex, but the attenuation somewhat angulate near the apex; sutural margin not elevated entirely; humeri slightly prominent; basal depressions along the base transverse; lateral carinae subparallel to the lateral margin; disk constricted behind humeri, narrowly and obsoletely impressed along the inferior side of each lateral carina; surface rather uniformly but coarsely punctate with shallow, ill-defined, irregularly sized punctures, with the punctuation being somewhat rugous at the sides; ornamentation consisting of white, yellowish-grey, and blackish hairs, with the whitish hairs being predominant. Ornamentation consisting of white pubescence arranged on each elytron as follows: at base with two irregular spots, at mid length near suture with one irregular spot, toward side with one narrow, wavy, and irregular strip, on posterior half with three transverse bands, anterior one obliquely zigzag, two posterior ones transversely straight.</p><p><bold><italic>Body</italic></bold> beneath scattered with very fine inconspicuous cinereous hairs. Prosternal process inverted trapezoidal, narrow toward the base, ~ 1.3× broader than long, with the apex almost truncate. Metasternum slightly convex coarsely punctate with variolate and obsolete punctures at the middle. Abdomen beneath rather uniformly punctate with shallow, obsolete variolate punctures. Legs normal; posterior coxae depressed entirely, with the latero-posterior angles acute and produced latero-posteriorly.</p><p><bold><italic>Male genitalia</italic></bold> (Fig. <xref ref-type="fig" rid="F3">3K–M</xref>). Sternite VIII wide, roundly arcuated along anterior margin, furnished with several setae on each side of anterior margin. Tegmen slender; paramere setiferous on anterior margin; phallobase wide, ~ 1/5 length of tegmen. Penis slender, slightly shorter than tegmen; round at apex, basally with median struts ~ 1/3 length of penis.</p><p><bold>Female</bold>. Like the male, but more robust. Length: 3.1–3.3 mm, width: 1.8–1.9 mm.</p></tp:treatment-sec><tp:treatment-sec sec-type="etymology" id="SECID0EOKAG"><title>Etymology.</title><p>The name indicates the host plant genus, <italic><tp:taxon-name><tp:taxon-name-part taxon-name-part-type="genus" reg="Elaeocarpus">Elaeocarpus</tp:taxon-name-part></tp:taxon-name></italic>.</p></tp:treatment-sec><tp:treatment-sec sec-type="Japanese name" id="SECID0E2KAG"><title>Japanese name.</title><p>Kobanmochi-hiratachibi-tamamushi.</p></tp:treatment-sec><tp:treatment-sec sec-type="host" id="SECID0EALAG"><title>Host plant.</title><p><italic><tp:taxon-name><tp:taxon-name-part taxon-name-part-type="genus" reg="Elaeocarpus">Elaeocarpus</tp:taxon-name-part><tp:taxon-name-part taxon-name-part-type="species" reg="japonicus">japonicus</tp:taxon-name-part></tp:taxon-name></italic> Sieb. et Zucc.</p></tp:treatment-sec><tp:treatment-sec sec-type="habitat" id="SECID0ERLAG"><title>Habitat.</title><p>Primary evergreen forests dominated by <tp:taxon-name><tp:taxon-name-part taxon-name-part-type="genus" reg="Castanopsis">Castanopsis</tp:taxon-name-part><tp:taxon-name-part taxon-name-part-type="species" reg="sieboldii">sieboldii</tp:taxon-name-part><tp:taxon-name-part taxon-name-part-type="infraspecific-rank">subsp.</tp:taxon-name-part><tp:taxon-name-part taxon-name-part-type="subspecies" reg="sieboldii">sieboldii</tp:taxon-name-part></tp:taxon-name>.</p></tp:treatment-sec><tp:treatment-sec sec-type="distribution" id="SECID0EIMAG"><title>Distribution.</title><p>Japan (Kyushu and Yaku Island).</p></tp:treatment-sec></tp:taxon-treatment>
